# Supplementary material for: Molecular basis for PICS-mediated piRNA biogenesis and cell division
Source: Nat Commun. 2021 Sep 22;12:5595. doi: 10.1038/s41467-021-25896-7 (PMC8458385; doi:10.1038/s41467-021-25896-7)
Supplement: Supplementary file 4 — Source Data 09012021 [file 41467_2021_25896_MOESM4_ESM.xlsx]

## Sheet: Supplementary Table 1 
Supplementary Table 1	ITC binding data

## Sheet: Supplementary Fig. 3a 
Supplementary Fig. 3a	Gel image

## Sheet: Supplementary Fig. 8b 
Supplementary Fig. 8b	Gel image

## Sheet: Supplementary Fig. 8c
Supplementary Fig. 8c	Gel image

## Sheet: Supplementary Fig. 8d
Supplementary Fig. 8d	Gel image

## Sheet: Fig. 7a raw data
Fig. 7a	Raw data
	probe#21ur-1	CT				Reletive 21ur-1 level
		rep#1	rep#2	rep#3	rep#4	rep#1	rep#2	rep#3	rep#4
	n2	24.1339	23.9939	24.6789	24.24	1.07631	1.18599	0.737695	1
	totu-6(ust94)	32.955	29.78	32.117	32.4184	0.00237971	0.0214928	0.0042538	0.003452
	tofu-6(ust173)	26.025	25.225	25.777	25.18	0.290176	0.505226	0.344594	0.521233
	TOFU-6(WT)	24.135	24.3	24.875	23.772	1.07549	0.959264	0.643941	1.38316
	TOFU-6(D26A/W27A)	26.255	25.595	26.987	26.56	0.247414	0.390935	0.148957	0.200267
	pics-1(tm2417)	31.325	31.615	31.685	30.635	0.0073655	0.00602426	0.00573894	0.0118826
	PICS-1(WT)	24.425	24.905	23.62	23.995	0.879649	0.630689	1.53687	1.18509
	PICS-1(F217E)	24.715	24.837	24.6	24.812	0.719467	0.661113	0.779165	0.672669
	PICS-1(K245A/F246A)	26.625	26.515	25.69	25.505	0.191445	0.206613	0.366021	0.416099
	PICS-1(Y250A/Q251A)	25.235	25.285	24.61	24.4	0.501736	0.484645	0.773783	0.895025
	PICS-1(I182D/V186D)	30.74	27.865	30.475	27.89	0.0110485	0.0810525	0.0132763	0.07966
	PICS-1(V189D/L190D)	30.96	27.26	29.405	31.18	0.0094859	0.123279	0.0278728	0.00814426
	erh-2(ust101)	27.63	28.035	27.12	30.01	0.0953912	0.0720429	0.135842	0.0183255
	ERH-2(WT)	24.515	24.31	24.245	24.83	0.82645	0.952638	0.99654	0.664343
	ERH-2(M38D)	26.925	26.675	27.275	27.36	0.155501	0.184923	0.122004	0.115024
	ERH-2(D67A)	26.335	26.68	25.755	25.825	0.234068	0.184284	0.349896	0.333325
	probe#21ur-3442	CT				Reletive 21ur-3442 level
		rep#1	rep#2	rep#3	rep#4	rep#1	rep#2	rep#3	rep#4
	n2	27.9806	27.1256	26.8406	27.24	0.598495	1.08253	1.31897	1
	totu-6(ust94)	31.455	31.8	30.5538	32.446	0.0538466	0.0423939	0.100562	0.027092
	tofu-6(ust173)	29.0669	27.6817	29.14	28.685	0.281866	0.736272	0.267943	0.367292
	TOFU-6(WT)	27.49	27.41	27.75	26.6391	0.840896	0.888843	0.702222	1.51671
	TOFU-6(D26A/W27A)	29.16	28.37	30.0691	29.1	0.264255	0.456916	0.140725	0.275476
	pics-1(tm2417)	30.735	33.225	30.58	29.395	0.0886952	0.0157883	0.0987552	0.224533
	PICS-1(WT)	27.935	27.05	27.03	27.33	0.617709	1.14076	1.15669	0.939523
	PICS-1(F217E)	28.15	28.005	27.47	27.5941	0.532185	0.588453	0.852635	0.782384
	PICS-1(K245A/F246A)	28.29	28.265	27.785	28.395	0.482968	0.49141	0.685391	0.449066
	PICS-1(Y250A/Q251A)	29.77	30.015	28.255	29.455	0.173139	0.146097	0.494828	0.215387
	PICS-1(I182D/V186D)	29.145	32.135	29.59	28.685	0.267016	0.0336092	0.196146	0.367292
	PICS-1(V189D/L190D)	29.54	32.265	29.83	28.965	0.203063	0.0307131	0.166086	0.302499
	erh-2(ust101)	29.47	31.455	28.985	28.55	0.213159	0.0538466	0.298334	0.403321
	ERH-2(WT)	26.535	27.665	27.19	27.445	1.63014	0.744839	1.03527	0.867539
	ERH-2(M38D)	28.565	30.155	28.55	28.35	0.399149	0.132586	0.403321	0.463294
	ERH-2(D67A)	28.505	28.025	28.025	28.25	0.416099	0.580352	0.580352	0.496546
	probe#21ur-5045	CT				Reletive 21ur-5045 level
		rep#1	rep#2	rep#3	rep#4	rep#1	rep#2	rep#3	rep#4
	n2	24.988	25.278	25.573	25.26	1.20746	0.987585	0.804953	1
	totu-6(ust94)	27.795	28.37	28.8897	28.6778	0.17254	0.115823	0.080789	0.093571
	tofu-6(ust173)	25.4286	26.425	26.22	25.945	0.88971	0.445964	0.514057	0.622006
	TOFU-6(WT)	25.545	25.79	26.375	24.714	0.820742	0.692555	0.461691	1.46002
	TOFU-6(D26A/W27A)	26.315	27.099	26.725	26.785	0.481297	0.279513	0.362235	0.34748
	pics-1(tm2417)	29.06	30.83	29.77	29.345	0.0717937	0.0210505	0.0438889	0.058924
	PICS-1(WT)	25.85	25.505	24.86	25.2	0.664343	0.843816	1.31951	1.04247
	PICS-1(F217E)	25.93	26.03	25.63	26.454	0.628507	0.586418	0.773783	0.437085
	PICS-1(K245A/F246A)	26.005	26.135	25.835	25.715	0.596668	0.545254	0.671286	0.72951
	PICS-1(Y250A/Q251A)	26.685	26.945	26.39	26.02	0.372419	0.311003	0.456916	0.590496
	PICS-1(I182D/V186D)	28.635	29.115	29.45	28.71	0.0963882	0.0691082	0.0547879	0.0915054
	PICS-1(V189D/L190D)	28.17	28.86	29.54	28.645	0.133046	0.0824692	0.0514744	0.0957224
	erh-2(ust101)	27.385	28.64	28.165	27.77	0.229251	0.0960547	0.133508	0.175556
	ERH-2(WT)	24.335	25.39	25.46	25.11	1.89868	0.913832	0.870551	1.10957
	ERH-2(M38D)	27.02	27.87	27.845	27.21	0.295248	0.163799	0.166662	0.258816
	ERH-2(D67A)	26.715	27.3	26.56	26.495	0.364755	0.243164	0.406126	0.424843
